# Supplementary material for: Effect of the Application Time of Accentuated Cut Edges (ACE) on Marquette Wine Phenolic Compounds
Source: Molecules. 2022 Jan 15;27(2):542. doi: 10.3390/molecules27020542 (PMC8779630; doi:10.3390/molecules27020542)
Supplement: Supplementary file 1 [file molecules-27-00542-s001.zip]

Archive with 1 entries (1 files):
- molecules-1520745-SI.pdf
